# Supplementary material for: Efficacy of a Standardized Low-Dose Insulin Infusion Protocol in the Emergency Stabilization of Diabetic Dogs
Source: Vet Sci. 2025 Oct 10;12(10):968. doi: 10.3390/vetsci12100968 (PMC12567954; doi:10.3390/vetsci12100968)
Supplement: Supplementary file 1 [file vetsci-12-00968-s001.zip]

Archive with 1 entries (1 files):
- vetsci-3714582-supplementary.pdf
